# Supplementary material for: Bridging training and practice gap: A mixed methods tracer study of bachelor of science in nursing graduates (2016–2020) at Kairuki University, Dar es Salaam, Tanzania
Source: PLoS One. 2025 Oct 3;20(10):e0333702. doi: 10.1371/journal.pone.0333702 (PMC12494258; doi:10.1371/journal.pone.0333702)
Supplement: S2 File — (XLS) [file pone.0333702.s002.xls]

## Sheet: Sheet1
Ageatlastbirthday	YearofenrollmentatHKMU	Yearofgraduation	Didyouundergoaninternshipafterth	Areyouworkingasanurseinthesamefi	ProfessionalRank	Whatmethodsofjobsearchdidyouusea	Whatisyourcurrentgrossmonthlyinc	C2Effectivelyconductthenursingpr	v133	v135	v137	v139	v140	v141	v142	v143	v144	Howusefulwasthefollowingmethodin	v186	v188	v190	v192	v194	v196	v198	v200	v202	v204	v206	v208	v210	F3AssessmentmethodsHowusefulwere	v231	v233	v235	v237	v239	v241	v243	v245	v247	v249	F5Howwouldyouratethestudyconditi	v269	v271	v273	v275	v277	v279
27	2016	2020	Yes	No	NO	Informed by a friend	Less than 1 million	3= don’t know	4= agree	4= agree	4= agree	3= don’t know	-- / 1	2= disagree	-- / 1	3= don’t know	-- / 1	4= Useful	4= Useful	4= Useful	4= Useful	4= Useful	4= Useful	4= Useful	5 = VERY useful	5 = VERY useful	4= Useful	5 = VERY useful	4= Useful	4= Useful	5 = VERY useful	4= Useful	4= Useful	4= Useful	4= Useful	4= Useful	4= Useful	5 = VERY useful	5 = VERY useful	4= Useful	5 = VERY useful	5 = VERY useful	4= good	4= good	4= good	4= good	3= don’t know	4= good	4= good
29	2016	2020	Yes	Yes	Tutor	Informed by a friend	Less than 1 million	4= agree	5= strongly agree	5= strongly agree	5= strongly agree	5= strongly agree	-- / 1	5= strongly agree	-- / 1	5= strongly agree	-- / 1	4= Useful	5 = VERY useful	5 = VERY useful	5 = VERY useful	5 = VERY useful	5 = VERY useful	3= Fairly useful	4= Useful	5 = VERY useful	3= Fairly useful	5 = VERY useful	5 = VERY useful	5 = VERY useful	5 = VERY useful	5 = VERY useful	5 = VERY useful	5 = VERY useful	5 = VERY useful	5 = VERY useful	5 = VERY useful	5 = VERY useful	5 = VERY useful	5 = VERY useful	5 = VERY useful	5 = VERY useful	5= very good	5= very good	2= bad	5= very good	4= good	5= very good	4= good
28	2016	2020	Yes	No	NO	Job adverts websites	Less than 1 million	5= strongly agree	5= strongly agree	5= strongly agree	5= strongly agree	5= strongly agree	-- / 1	5= strongly agree	-- / 1	5= strongly agree	-- / 1	5 = VERY useful	5 = VERY useful	FAIRLY useful	5 = VERY useful	3= Fairly useful	4= Useful	4= Useful	5 = VERY useful	5 = VERY useful	4= Useful	5 = VERY useful	4= Useful	4= Useful	5 = VERY useful	5 = VERY useful	5 = VERY useful	4= Useful	4= Useful	5 = VERY useful	4= Useful	4= Useful	5 = VERY useful	4= Useful	4= Useful	5 = VERY useful	2= bad	5= very good	4= good	5= very good	4= good	5= very good	5= very good
29	2014	2018	Yes	Yes	NO	Self-application	Less than 1 million	4= agree	1 = strongly disagree;4= agree	5= strongly agree	5= strongly agree	5= strongly agree	-- / 1	5= strongly agree	-- / 1	5= strongly agree	-- / 1	3= Fairly useful	4= Useful	FAIRLY useful	5 = VERY useful	5 = VERY useful	5 = VERY useful	4= Useful	5 = VERY useful	4= Useful	4= Useful	4= Useful	5 = VERY useful	5 = VERY useful	5 = VERY useful	5 = VERY useful	5 = VERY useful	4= Useful	5 = VERY useful	4= Useful	5 = VERY useful	5 = VERY useful	5 = VERY useful	5 = VERY useful	5 = VERY useful	4= Useful	4= good	5= very good	5= very good	5= very good	4= good	5= very good	4= good
26	2016	2020	Yes	Yes	NO	Job adverts websites	Less than 1 million	4= agree	5= strongly agree	5= strongly agree	5= strongly agree	5= strongly agree	-- / 1	5= strongly agree	-- / 1	5= strongly agree	-- / 1	4= Useful	4= Useful	2= Not useful	5 = VERY useful	3= Fairly useful	5 = VERY useful	5 = VERY useful	4= Useful	5 = VERY useful	5 = VERY useful	5 = VERY useful	5 = VERY useful	4= Useful	4= Useful	4= Useful	4= Useful	4= Useful	4= Useful	4= Useful	4= Useful	4= Useful	4= Useful	4= Useful	4= Useful	4= Useful	4= good	4= good	2= bad	4= good	4= good	4= good	4= good
26	2016	2020	Yes	Yes	NO	Subscribed job websites	Less than 1 million	5= strongly agree	5= strongly agree	5= strongly agree	5= strongly agree	5= strongly agree	-- / 1	5= strongly agree	-- / 1	4= agree	-- / 1	3= Fairly useful	5 = VERY useful	5 = VERY useful	5 = VERY useful	5 = VERY useful	5 = VERY useful	5 = VERY useful	5 = VERY useful	5 = VERY useful	5 = VERY useful	4= Useful	4= Useful	4= Useful	4= Useful	5 = VERY useful	5 = VERY useful	5 = VERY useful	5 = VERY useful	5 = VERY useful	5 = VERY useful	5 = VERY useful	5 = VERY useful	5 = VERY useful	5 = VERY useful	5 = VERY useful	2= bad	5= very good	4= good	5= very good	4= good	4= good	2= bad
28	2015	2018	Yes	Yes	NO	Self-application	1 million-2 million	5= strongly agree	5= strongly agree	4= agree	4= agree	4= agree	-- / 1	5= strongly agree	-- / 1	4= agree	-- / 1	4= Useful	5 = VERY useful	4= Useful	5 = VERY useful	5 = VERY useful	5 = VERY useful	4= Useful	5 = VERY useful	5 = VERY useful	5 = VERY useful	5 = VERY useful	5 = VERY useful	5 = VERY useful	5 = VERY useful	5 = VERY useful	4= Useful	4= Useful	4= Useful	4= Useful	5 = VERY useful	5 = VERY useful	5 = VERY useful	5 = VERY useful	5 = VERY useful	5 = VERY useful	2= bad	4= good	4= good	5= very good	5= very good	4= good	2= bad
26	2016	2020	Yes	Yes	NO	Self-application	1 million-2 million	5= strongly agree	5= strongly agree	5= strongly agree	5= strongly agree	5= strongly agree	-- / 1	5= strongly agree	-- / 1	5= strongly agree	-- / 1	4= Useful	5 = VERY useful	5 = VERY useful	5 = VERY useful	5 = VERY useful	5 = VERY useful	5 = VERY useful	5 = VERY useful	5 = VERY useful	5 = VERY useful	5 = VERY useful	4= Useful	4= Useful	5 = VERY useful	5 = VERY useful	5 = VERY useful	3= Fairly useful	5 = VERY useful	5 = VERY useful	5 = VERY useful	5 = VERY useful	5 = VERY useful	5 = VERY useful	5 = VERY useful	4= Useful	4= good	5= very good	1 = very bad	4= good	4= good	4= good	4= good
29	2015	2019	Yes	Yes	NO	Self-application	1 million-2 million	5= strongly agree	5= strongly agree	5= strongly agree	5= strongly agree	5= strongly agree	-- / 1	4= agree	-- / 1	4= agree	-- / 1	5 = VERY useful	5 = VERY useful	FAIRLY useful	5 = VERY useful	5 = VERY useful	5 = VERY useful	3= Fairly useful	5 = VERY useful	3= Fairly useful	5 = VERY useful	5 = VERY useful	5 = VERY useful	5 = VERY useful	5 = VERY useful	5 = VERY useful	5 = VERY useful	5 = VERY useful	5 = VERY useful	5 = VERY useful	5 = VERY useful	5 = VERY useful	5 = VERY useful	5 = VERY useful	5 = VERY useful	5 = VERY useful	4= good	4= good	4= good	4= good	4= good	4= good	4= good
26	2016	2020	Yes	No	NO	None	Less than 1 million	5= strongly agree	5= strongly agree	5= strongly agree	5= strongly agree	5= strongly agree	-- / 1	5= strongly agree	-- / 1	5= strongly agree	-- / 1	5 = VERY useful	5 = VERY useful	4= Useful	5 = VERY useful	3= Fairly useful	5 = VERY useful	4= Useful	5 = VERY useful	5 = VERY useful	5 = VERY useful	5 = VERY useful	5 = VERY useful	5 = VERY useful	5 = VERY useful	5 = VERY useful	5 = VERY useful	5 = VERY useful	5 = VERY useful	5 = VERY useful	5 = VERY useful	5 = VERY useful	5 = VERY useful	5 = VERY useful	5 = VERY useful	5 = VERY useful	4= good	2= bad	3= don’t know	5= very good	2= bad	4= good	2= bad
30	2014	2018	Yes	Yes	NO	Job adverts websites	1 million-2 million	5= strongly agree	5= strongly agree	5= strongly agree	5= strongly agree	5= strongly agree	-- / 1	5= strongly agree	-- / 1	5= strongly agree	-- / 1	5 = VERY useful	5 = VERY useful	5 = VERY useful	5 = VERY useful	3= Fairly useful	4= Useful	3= Fairly useful	5 = VERY useful	5 = VERY useful	5 = VERY useful	4= Useful	5 = VERY useful	4= Useful	1 = NOT AT ALL useful	5 = VERY useful	5 = VERY useful	5 = VERY useful	5 = VERY useful	5 = VERY useful	5 = VERY useful	5 = VERY useful	5 = VERY useful	5 = VERY useful	5 = VERY useful	5 = VERY useful	4= good	4= good	4= good	4= good	4= good	4= good	4= good
26	2016	2020	Yes	Yes	RN	Self-application	Less than 1 million	4= agree	4= agree	4= agree	4= agree	4= agree	-- / 1	4= agree	-- / 1	4= agree	-- / 1	4= Useful	4= Useful	2= Not useful	5 = VERY useful	3= Fairly useful	4= Useful	3= Fairly useful	5 = VERY useful	NOT att all useful	5 = VERY useful	5 = VERY useful	5 = VERY useful	5 = VERY useful	4= Useful	5 = VERY useful	5 = VERY useful	4= Useful	4= Useful	5 = VERY useful	4= Useful	4= Useful	4= Useful	5 = VERY useful	5 = VERY useful	5 = VERY useful	2= bad	5= very good	4= good	5= very good	5= very good	5= very good	2= bad
25	2016	2020	Yes	No	NO	Self-application	More than 3.1million	5= strongly agree	5= strongly agree	5= strongly agree	5= strongly agree	5= strongly agree	-- / 1	5= strongly agree	-- / 1	5= strongly agree	-- / 1	5 = VERY useful	FAIRLY useful	FAIRLY useful	5 = VERY useful	5 = VERY useful	5 = VERY useful	3= Fairly useful	5 = VERY useful	5 = VERY useful	5 = VERY useful	5 = VERY useful	5 = VERY useful	5 = VERY useful	5 = VERY useful	5 = VERY useful	5 = VERY useful	5 = VERY useful	5 = VERY useful	5 = VERY useful	5 = VERY useful	5 = VERY useful	5 = VERY useful	5 = VERY useful	5 = VERY useful	5 = VERY useful	1 = very bad	5= very good	5= very good	5= very good	5= very good	5= very good	5= very good
30	2014	2018	Yes	Yes	NO	Newspapers’ job adverts	1 million-2 million	1 = strongly disagree	1 = strongly disagree	1 = strongly disagree	strongly disagree	1 = strongly disagree	-- / 1	1 = strongly disagree	-- / 1	1 = strongly disagree	-- / 1	5 = VERY useful	5 = VERY useful	FAIRLY useful	5 = VERY useful	5 = VERY useful	5 = VERY useful	4= Useful	5 = VERY useful	5 = VERY useful	5 = VERY useful	5 = VERY useful	5 = VERY useful	5 = VERY useful	5 = VERY useful	4= Useful	5 = VERY useful	4= Useful	4= Useful	4= Useful	4= Useful	5 = VERY useful	4= Useful	4= Useful	5 = VERY useful	4= Useful	4= good	4= good	3= don’t know	4= good	4= good	4= good	4= good
27	2014	2018	Yes	Yes	NO	Job adverts websites	Less than 1 million	5= strongly agree	5= strongly agree	5= strongly agree	5= strongly agree	5= strongly agree	-- / 1	5= strongly agree	-- / 1	5= strongly agree	-- / 1	5 = VERY useful	FAIRLY useful	5 = VERY useful	5 = VERY useful	5 = VERY useful	5 = VERY useful	3= Fairly useful	5 = VERY useful	5 = VERY useful	5 = VERY useful	5 = VERY useful	5 = VERY useful	5 = VERY useful	5 = VERY useful	5 = VERY useful	5 = VERY useful	5 = VERY useful	5 = VERY useful	5 = VERY useful	5 = VERY useful	5 = VERY useful	5 = VERY useful	5 = VERY useful	5 = VERY useful	5 = VERY useful	5= very good	5= very good	5= very good	5= very good	5= very good	5= very good	5= very good
29	2013	2017	Yes	Yes	NO	Job adverts websites	1 million-2 million	5= strongly agree	5= strongly agree	5= strongly agree	5= strongly agree	5= strongly agree	-- / 1	5= strongly agree	-- / 1	5= strongly agree	-- / 1	5 = VERY useful	5 = VERY useful	FAIRLY useful	5 = VERY useful	5 = VERY useful	5 = VERY useful	5 = VERY useful	5 = VERY useful	5 = VERY useful	5 = VERY useful	5 = VERY useful	5 = VERY useful	5 = VERY useful	5 = VERY useful	5 = VERY useful	5 = VERY useful	5 = VERY useful	5 = VERY useful	5 = VERY useful	5 = VERY useful	5 = VERY useful	5 = VERY useful	5 = VERY useful	5 = VERY useful	5 = VERY useful	4= good	4= good	4= good	4= good	4= good	4= good	4= good
30	2013	2017	Yes	Yes	NO	Job adverts websites	Less than 1 million	1 = strongly disagree	1 = strongly disagree	1 = strongly disagree	1 = strongly disagree	1 = strongly disagree	-- / 1	1 = strongly disagree	-- / 1	1 = strongly disagree	-- / 1	5 = VERY useful	FAIRLY useful	4= Useful	5 = VERY useful	5 = VERY useful	5 = VERY useful	4= Useful	5 = VERY useful	5 = VERY useful	5 = VERY useful	5 = VERY useful	5 = VERY useful	5 = VERY useful	5 = VERY useful	5 = VERY useful	5 = VERY useful	5 = VERY useful	5 = VERY useful	5 = VERY useful	3= Fairly useful	5 = VERY useful	5 = VERY useful	5 = VERY useful	5 = VERY useful	5 = VERY useful	4= good	5= very good	5= very good	5= very good	2= bad	5= very good	5= very good
26	2016	2020	Yes	Yes	RN	Self-application	1 million-2 million	5= strongly agree	5= strongly agree	5= strongly agree	5= strongly agree	5= strongly agree	-- / 1	5= strongly agree	-- / 1	5= strongly agree	-- / 1	3= Fairly useful	5 = VERY useful	FAIRLY useful	5 = VERY useful	5 = VERY useful	5 = VERY useful	5 = VERY useful	5 = VERY useful	4= Useful	3= Fairly useful	3= Fairly useful	4= Useful	4= Useful	1 = NOT AT ALL useful	4= Useful	5 = VERY useful	4= Useful	4= Useful	4= Useful	5 = VERY useful	5 = VERY useful	5 = VERY useful	5 = VERY useful	5 = VERY useful	4= Useful	4= good	4= good	3= don’t know	4= good	4= good	4= good	4= good
28	2014	2019	Yes	Yes	RN	Informed by a friend	More than 3.1million	5= strongly agree	5= strongly agree	5= strongly agree	5= strongly agree	5= strongly agree	-- / 1	5= strongly agree	-- / 1	5= strongly agree	-- / 1	3= Fairly useful	FAIRLY useful	5 = VERY useful	5 = VERY useful	5 = VERY useful	5 = VERY useful	5 = VERY useful	5 = VERY useful	5 = VERY useful	5 = VERY useful	5 = VERY useful	5 = VERY useful	5 = VERY useful	5 = VERY useful	5 = VERY useful	5 = VERY useful	5 = VERY useful	5 = VERY useful	5 = VERY useful	5 = VERY useful	5 = VERY useful	5 = VERY useful	5 = VERY useful	5 = VERY useful	5 = VERY useful	4= good	5= very good	5= very good	5= very good	3= don’t know	5= very good	5= very good
30	2013	2017	Yes	Yes	NO	Self-application	Less than 1 million	5= strongly agree	4= agree	5= strongly agree	5= strongly agree	5= strongly agree	-- / 1	5= strongly agree	-- / 1	5= strongly agree	-- / 1	3= Fairly useful	5 = VERY useful	5 = VERY useful	5 = VERY useful	5 = VERY useful	5 = VERY useful	4= Useful	4= Useful	5 = VERY useful	4= Useful	4= Useful	4= Useful	4= Useful	5 = VERY useful	5 = VERY useful	5 = VERY useful	4= Useful	5 = VERY useful	4= Useful	3= Fairly useful	4= Useful	4= Useful	4= Useful	4= Useful	3= Fairly useful	4= good	4= good	4= good	4= good	4= good	4= good	4= good
29	2016	2020	Yes	Yes	NO	Self-application	Less than 1 million	4= agree	5= strongly agree	5= strongly agree	5= strongly agree	5= strongly agree	-- / 1	5= strongly agree	-- / 1	5= strongly agree	-- / 1	5 = VERY useful	5 = VERY useful	FAIRLY useful	5 = VERY useful	5 = VERY useful	5 = VERY useful	5 = VERY useful	4= Useful	5 = VERY useful	4= Useful	5 = VERY useful	5 = VERY useful	5 = VERY useful	4= Useful	4= Useful	1 = NOT AT ALL useful;5 = VERY useful	4= Useful	4= Useful	5 = VERY useful	4= Useful	5 = VERY useful	5 = VERY useful	4= Useful	4= Useful	5 = VERY useful	1 = very bad	4= good	4= good	4= good	4= good	5= very good	5= very good
26	2016	2020	Yes	Yes	Tutor	Job adverts websites	Less than 1 million	4= agree	4= agree	4= agree	5= strongly agree	4= agree	-- / 1	4= agree	-- / 1	4= agree	-- / 1	4= Useful	4= Useful	FAIRLY useful	5 = VERY useful	4= Useful	4= Useful	4= Useful	4= Useful	5 = VERY useful	4= Useful	4= Useful	5 = VERY useful	4= Useful	4= Useful	4= Useful	4= Useful	4= Useful	4= Useful	4= Useful	4= Useful	4= Useful	5 = VERY useful	4= Useful	4= Useful	4= Useful	2= bad	4= good	3= don’t know	3= don’t know	4= good	4= good	4= good
29	2014	2018	Yes	Yes	Tutorial assistant	Job adverts websites	1 million-2 million	5= strongly agree	5= strongly agree	5= strongly agree	5= strongly agree	5= strongly agree	-- / 1	5= strongly agree	-- / 1	5= strongly agree	-- / 1	5 = VERY useful	5 = VERY useful	FAIRLY useful	5 = VERY useful	5 = VERY useful	5 = VERY useful	5 = VERY useful	5 = VERY useful	5 = VERY useful	5 = VERY useful	5 = VERY useful	5 = VERY useful	5 = VERY useful	5 = VERY useful	5 = VERY useful	5 = VERY useful	5 = VERY useful	5 = VERY useful	5 = VERY useful	5 = VERY useful	5 = VERY useful	5 = VERY useful	5 = VERY useful	5 = VERY useful	5 = VERY useful	4= good	5= very good	4= good	5= very good	5= very good	5= very good	5= very good
28	2014	2018	Yes	Yes	NO	Job adverts websites	1 million-2 million	5= strongly agree	5= strongly agree	5= strongly agree	5= strongly agree	5= strongly agree	-- / 1	5= strongly agree	-- / 1	5= strongly agree	-- / 1	5 = VERY useful	FAIRLY useful	4= Useful	5 = VERY useful	4= Useful	5 = VERY useful	4= Useful	5 = VERY useful	5 = VERY useful	5 = VERY useful	5 = VERY useful	5 = VERY useful	5 = VERY useful	3= Fairly useful	5 = VERY useful	5 = VERY useful	5 = VERY useful	5 = VERY useful	5 = VERY useful	4= Useful	5 = VERY useful	5 = VERY useful	5 = VERY useful	5 = VERY useful	5 = VERY useful	3= don’t know	4= good	5= very good	5= very good	3= don’t know	4= good	5= very good
28	2014	2018	Yes	Yes	Tutor	Job adverts websites	Less than 1 million	5= strongly agree	4= agree	4= agree	4= agree	4= agree	-- / 1	4= agree	-- / 1	4= agree	-- / 1	4= Useful	5 = VERY useful	FAIRLY useful	5 = VERY useful	5 = VERY useful	5 = VERY useful	5 = VERY useful	5 = VERY useful	3= Fairly useful	4= Useful	4= Useful	5 = VERY useful	5 = VERY useful	5 = VERY useful	5 = VERY useful	5 = VERY useful	5 = VERY useful	5 = VERY useful	5 = VERY useful	5 = VERY useful	5 = VERY useful	5 = VERY useful	5 = VERY useful	5 = VERY useful	5 = VERY useful	4= good	5= very good	5= very good	4= good	5= very good	5= very good	5= very good
29	2014	2018	Yes	Yes	RN	Informed by a friend	2.1-3 million	5= strongly agree	5= strongly agree	5= strongly agree	5= strongly agree	5= strongly agree	-- / 1	5= strongly agree	-- / 1	5= strongly agree	-- / 1	4= Useful	4= Useful	5 = VERY useful	5 = VERY useful	5 = VERY useful	5 = VERY useful	3= Fairly useful	5 = VERY useful	5 = VERY useful	5 = VERY useful	5 = VERY useful	5 = VERY useful	5 = VERY useful	5 = VERY useful	5 = VERY useful	5 = VERY useful	5 = VERY useful	5 = VERY useful	5 = VERY useful	3= Fairly useful	5 = VERY useful	3= Fairly useful	5 = VERY useful	5 = VERY useful	5 = VERY useful	5= very good	5= very good	5= very good	5= very good	4= good	5= very good	5= very good
28	2015	2019	Yes	Yes	NO	Job adverts websites	1 million-2 million	4= agree	4= agree	5= strongly agree	5= strongly agree	5= strongly agree	-- / 1	5= strongly agree	-- / 1	5= strongly agree	-- / 1	5 = VERY useful	4= Useful	4= Useful	5 = VERY useful	5 = VERY useful	5 = VERY useful	5 = VERY useful	5 = VERY useful	5 = VERY useful	4= Useful	5 = VERY useful	4= Useful	4= Useful	4= Useful	5 = VERY useful	5 = VERY useful	4= Useful	4= Useful	5 = VERY useful	4= Useful	5 = VERY useful	4= Useful	5 = VERY useful	5 = VERY useful	5 = VERY useful	5= very good	5= very good	5= very good	4= good	5= very good	5= very good	4= good
31	2012	2016	Yes	Yes	NO	Job adverts websites	1 million-2 million	4= agree	4= agree	4= agree	4= agree	4= agree	-- / 1	4= agree	-- / 1	4= agree	-- / 1	5 = VERY useful	5 = VERY useful	5 = VERY useful	5 = VERY useful	5 = VERY useful	3= Fairly useful	5 = VERY useful	5 = VERY useful	4= Useful	5 = VERY useful	3= Fairly useful	4= Useful	3= Fairly useful	4= Useful	5 = VERY useful	5 = VERY useful	5 = VERY useful	5 = VERY useful	5 = VERY useful	3= Fairly useful	3= Fairly useful	5 = VERY useful	3= Fairly useful	5 = VERY useful	3= Fairly useful	4= good	4= good	4= good	5= very good	4= good	4= good	4= good
35	2012	2016	Yes	Yes	NO	Job adverts websites	Less than 1 million	5= strongly agree	5= strongly agree	5= strongly agree	5= strongly agree	5= strongly agree	-- / 1	5= strongly agree	-- / 1	5= strongly agree	-- / 1	5 = VERY useful	4= Useful	FAIRLY useful	5 = VERY useful	5 = VERY useful	5 = VERY useful	4= Useful	5 = VERY useful	5 = VERY useful	5 = VERY useful	5 = VERY useful	5 = VERY useful	5 = VERY useful	5 = VERY useful	5 = VERY useful	5 = VERY useful	5 = VERY useful	5 = VERY useful	5 = VERY useful	5 = VERY useful	5 = VERY useful	4= Useful	5 = VERY useful	5 = VERY useful	5 = VERY useful	5= very good	5= very good	5= very good	5= very good	4= good	5= very good	5= very good
28	2015	2019	Yes	Yes	NO	Self-application	Less than 1 million	4= agree	4= agree	4= agree	4= agree	4= agree	-- / 1	4= agree	-- / 1	4= agree	-- / 1	4= Useful	4= Useful	4= Useful	5 = VERY useful	4= Useful	5 = VERY useful	5 = VERY useful	5 = VERY useful	4= Useful	4= Useful	4= Useful	4= Useful	3= Fairly useful	4= Useful	4= Useful	4= Useful	4= Useful	4= Useful	3= Fairly useful	3= Fairly useful	4= Useful	5 = VERY useful	4= Useful	4= Useful	4= Useful	4= good	4= good	4= good	4= good	4= good	3= don’t know	4= good
27	2016	2021	Yes	No	NO	Job adverts websites	Less than 1 million	5= strongly agree	5= strongly agree	5= strongly agree	5= strongly agree	5= strongly agree	-- / 1	5= strongly agree	-- / 1	5= strongly agree	-- / 1	4= Useful	5 = VERY useful	5 = VERY useful	5 = VERY useful	5 = VERY useful	5 = VERY useful	4= Useful	5 = VERY useful	5 = VERY useful	5 = VERY useful	5 = VERY useful	4= Useful	4= Useful	4= Useful	5 = VERY useful	5 = VERY useful	4= Useful	4= Useful	5 = VERY useful	3= Fairly useful	4= Useful;5 = VERY useful	5 = VERY useful	5 = VERY useful	5 = VERY useful	5 = VERY useful	2= bad	5= very good	4= good	5= very good	5= very good	5= very good	5= very good
27	2016	2020	Yes	Yes	NO	Job adverts websites	Less than 1 million	5= strongly agree	5= strongly agree	5= strongly agree	5= strongly agree	5= strongly agree	-- / 1	5= strongly agree	-- / 1	5= strongly agree	-- / 1	4= Useful	4= Useful	5 = VERY useful	5 = VERY useful	5 = VERY useful	5 = VERY useful	5 = VERY useful	5 = VERY useful	5 = VERY useful	5 = VERY useful	4= Useful	5 = VERY useful	4= Useful	5 = VERY useful	5 = VERY useful	5 = VERY useful	5 = VERY useful	5 = VERY useful	5 = VERY useful	4= Useful	4= Useful	5 = VERY useful	5 = VERY useful	5 = VERY useful	5 = VERY useful	4= good	5= very good	5= very good	4= good	4= good	5= very good	5= very good
31	2014	2018	Yes	Yes	Tutor	Informed by a friend	1 million-2 million	5= strongly agree	5= strongly agree	5= strongly agree	5= strongly agree	5= strongly agree	-- / 1	5= strongly agree	-- / 1	5= strongly agree	-- / 1	4= Useful	4= Useful	FAIRLY useful	5 = VERY useful	5 = VERY useful	5 = VERY useful	5 = VERY useful	5 = VERY useful	5 = VERY useful	4= Useful	4= Useful	4= Useful	5 = VERY useful	5 = VERY useful	5 = VERY useful	5 = VERY useful	5 = VERY useful	5 = VERY useful	5 = VERY useful	5 = VERY useful	5 = VERY useful	5 = VERY useful	5 = VERY useful	5 = VERY useful	5 = VERY useful	4= good	4= good	5= very good	4= good	4= good	4= good	4= good
39	2015	2019	Yes	Yes	NO	Self-application	Less than 1 million	5= strongly agree	5= strongly agree	5= strongly agree	5= strongly agree	5= strongly agree	-- / 1	5= strongly agree	-- / 1	5= strongly agree	-- / 1	3= Fairly useful	2= Not useful	2= Not useful	4= Useful	4= Useful	5 = VERY useful	4= Useful	4= Useful	4= Useful	2= Not useful	2= Not useful	2= Not useful	1 = NOT AT ALL useful	2= Not useful	5 = VERY useful	5 = VERY useful	5 = VERY useful	5 = VERY useful	5 = VERY useful	4= Useful	4= Useful	5 = VERY useful	5 = VERY useful	4= Useful	5 = VERY useful	5= very good	4= good	3= don’t know	5= very good	2= bad	4= good	4= good
27	2014	2018	Yes	Yes	Tutorial assistant	Self-application	1 million-2 million	5= strongly agree	5= strongly agree	5= strongly agree	5= strongly agree	5= strongly agree	-- / 1	5= strongly agree	-- / 1	5= strongly agree	-- / 1	4= Useful	FAIRLY useful	FAIRLY useful	5 = VERY useful	5 = VERY useful	5 = VERY useful	5 = VERY useful	5 = VERY useful	3= Fairly useful	4= Useful	5 = VERY useful	5 = VERY useful	3= Fairly useful	5 = VERY useful	4= Useful	4= Useful	4= Useful	5 = VERY useful	5 = VERY useful	5 = VERY useful	5 = VERY useful	5 = VERY useful	5 = VERY useful	5 = VERY useful	5 = VERY useful	1 = very bad	4= good	4= good	5= very good	3= don’t know	4= good	4= good
29	2015	2019	Yes	Yes	NO	Self-application	Less than 1 million	4= agree	4= agree	4= agree	4= agree	4= agree	-- / 1	4= agree	-- / 1	4= agree	-- / 1	4= Useful	4= Useful	FAIRLY useful	4= Useful	4= Useful	4= Useful	4= Useful	4= Useful	4= Useful	5 = VERY useful	4= Useful	4= Useful	4= Useful	4= Useful	2= Not useful	2= Not useful	2= Not useful	3= Fairly useful	2= Not useful	2= Not useful	3= Fairly useful	3= Fairly useful	3= Fairly useful	3= Fairly useful	3= Fairly useful	1 = very bad	4= good	1 = very bad	4= good	3= don’t know	4= good	4= good
25	2016	2020	Yes	No	RN	Self-application	Less than 1 million	4= agree	4= agree	4= agree	4= agree	4= agree	-- / 1	4= agree	-- / 1	4= agree	-- / 1	3= Fairly useful	4= Useful	5 = VERY useful	5 = VERY useful	5 = VERY useful	3= Fairly useful	4= Useful	5 = VERY useful	3= Fairly useful	4= Useful	2= Not useful	5 = VERY useful	4= Useful	5 = VERY useful	5 = VERY useful	5 = VERY useful	3= Fairly useful	3= Fairly useful	3= Fairly useful	2= Not useful	5 = VERY useful	5 = VERY useful	5 = VERY useful	5 = VERY useful	5 = VERY useful	1 = very bad	1 = very bad	1 = very bad	4= good	1 = very bad	2= bad	1 = very bad
29	2014	2018	Yes	No	NO	Self-application	Less than 1 million	4= agree	4= agree	4= agree	4= agree	4= agree	-- / 1	4= agree	-- / 1	4= agree	-- / 1	4= Useful	5 = VERY useful	5 = VERY useful	5 = VERY useful	4= Useful	4= Useful	5 = VERY useful	5 = VERY useful	5 = VERY useful	4= Useful	5 = VERY useful	5 = VERY useful	5 = VERY useful	5 = VERY useful	5 = VERY useful	5 = VERY useful	4= Useful	5 = VERY useful	5 = VERY useful	5 = VERY useful	5 = VERY useful	5 = VERY useful	5 = VERY useful	5 = VERY useful	5 = VERY useful	3= don’t know	4= good	5= very good	4= good	3= don’t know	4= good	4= good
26	2016	2020	Yes	No	NO	Job adverts websites	Less than 1 million	4= agree	5= strongly agree	5= strongly agree	5= strongly agree	5= strongly agree	-- / 1	5= strongly agree	-- / 1	5= strongly agree	-- / 1	5 = VERY useful	4= Useful	5 = VERY useful	5 = VERY useful	4= Useful	5 = VERY useful	5 = VERY useful	5 = VERY useful	5 = VERY useful	5 = VERY useful	5 = VERY useful	5 = VERY useful	4= Useful	4= Useful	5 = VERY useful	5 = VERY useful	5 = VERY useful	5 = VERY useful	5 = VERY useful	5 = VERY useful	5 = VERY useful	5 = VERY useful	5 = VERY useful	5 = VERY useful	5 = VERY useful	4= good	5= very good	2= bad	4= good	5= very good	5= very good	5= very good
29	2014	2018	Yes	Yes	NO	Self-application	Less than 1 million	5= strongly agree	5= strongly agree	5= strongly agree	5= strongly agree	5= strongly agree	-- / 1	5= strongly agree	-- / 1	5= strongly agree	-- / 1	4= Useful	FAIRLY useful	5 = VERY useful	5 = VERY useful	5 = VERY useful	4= Useful	5 = VERY useful	4= Useful	5 = VERY useful	4= Useful	4= Useful	4= Useful	5 = VERY useful	5 = VERY useful	4= Useful	5 = VERY useful	3= Fairly useful	4= Useful	5 = VERY useful	3= Fairly useful	4= Useful	4= Useful	4= Useful	5 = VERY useful	5 = VERY useful	4= good	4= good	4= good	4= good	4= good	4= good	4= good
32	2013	2017	Yes	Yes	NO	Self-application	1 million-2 million	5= strongly agree	5= strongly agree	5= strongly agree	5= strongly agree	5= strongly agree	-- / 1	5= strongly agree	-- / 1	5= strongly agree	-- / 1	4= Useful	5 = VERY useful	5 = VERY useful	5 = VERY useful	5 = VERY useful	5 = VERY useful	5 = VERY useful	5 = VERY useful	5 = VERY useful	5 = VERY useful	5 = VERY useful	5 = VERY useful	5 = VERY useful	5 = VERY useful	4= Useful	5 = VERY useful	5 = VERY useful	5 = VERY useful	5 = VERY useful	5 = VERY useful	5 = VERY useful	5 = VERY useful	5 = VERY useful	5 = VERY useful	5 = VERY useful	5= very good	5= very good	4= good	5= very good	5= very good	5= very good	5= very good
30	2013	2017	Yes	Yes	NO	Job adverts websites	1 million-2 million	5= strongly agree	5= strongly agree	4= agree	5= strongly agree	5= strongly agree	-- / 1	5= strongly agree	-- / 1	5= strongly agree	-- / 1	3= Fairly useful	4= Useful	FAIRLY useful	5 = VERY useful	5 = VERY useful	5 = VERY useful	5 = VERY useful	4= Useful	5 = VERY useful	4= Useful	4= Useful	4= Useful	5 = VERY useful	5 = VERY useful	5 = VERY useful	5 = VERY useful	5 = VERY useful	4= Useful	4= Useful	5 = VERY useful	4= Useful	5 = VERY useful	4= Useful	4= Useful	4= Useful	2= bad	4= good	4= good	4= good	4= good	4= good	4= good
27	2016	2020	Yes	Yes	NO	Newspapers’ job adverts	1 million-2 million	4= agree	4= agree	4= agree	5= strongly agree	5= strongly agree	-- / 1	5= strongly agree	-- / 1	5= strongly agree	-- / 1	5 = VERY useful	4= Useful	5 = VERY useful	4= Useful	4= Useful	4= Useful	5 = VERY useful	4= Useful	5 = VERY useful	4= Useful	5 = VERY useful	4= Useful	4= Useful	4= Useful	5 = VERY useful	5 = VERY useful	5 = VERY useful	5 = VERY useful	5 = VERY useful	5 = VERY useful	5 = VERY useful	5 = VERY useful	5 = VERY useful	5 = VERY useful	5 = VERY useful	2= bad	5= very good	2= bad	4= good	4= good	4= good	4= good
30	2016	2020	Yes	No	NO	Self-application	Less than 1 million	4= agree	4= agree	4= agree	5= strongly agree	5= strongly agree	-- / 1	5= strongly agree	-- / 1	4= agree	-- / 1	5 = VERY useful	4= Useful	5 = VERY useful	5 = VERY useful	5 = VERY useful	4= Useful	4= Useful	5 = VERY useful	5 = VERY useful	4= Useful	5 = VERY useful	5 = VERY useful	4= Useful	5 = VERY useful	5 = VERY useful	5 = VERY useful	5 = VERY useful	5 = VERY useful	5 = VERY useful	5 = VERY useful	5 = VERY useful	5 = VERY useful	5 = VERY useful	5 = VERY useful	4= Useful	4= good	5= very good	2= bad	4= good	4= good	5= very good	4= good
29	2016	2021	Yes	Yes	Tutorial assistant	Informed by a friend	Less than 1 million	5= strongly agree	5= strongly agree	5= strongly agree	5= strongly agree	5= strongly agree	-- / 1	5= strongly agree	-- / 1	5= strongly agree	-- / 1	5 = VERY useful	FAIRLY useful	2= Not useful	5 = VERY useful	5 = VERY useful	5 = VERY useful	5 = VERY useful	4= Useful	5 = VERY useful	1 = NOT AT ALL useful	1 = NOT AT ALL useful	5 = VERY useful	5 = VERY useful	5 = VERY useful	5 = VERY useful	5 = VERY useful	5 = VERY useful	5 = VERY useful	5 = VERY useful	2= Not useful	5 = VERY useful	5 = VERY useful	5 = VERY useful	5 = VERY useful	5 = VERY useful	1 = very bad	4= good	4= good	3= don’t know	3= don’t know	4= good	3= don’t know
29	2022	2021	Yes	Yes	NO	Job adverts websites	Less than 1 million	1 = strongly disagree	2= disagree	1 = strongly disagree	1 = strongly disagree	2= disagree	-- / 1	1 = strongly disagree	-- / 1	1 = strongly disagree	-- / 1	5 = VERY useful	5 = VERY useful	5 = VERY useful	4= Useful	4= Useful	5 = VERY useful	2= Not useful	5 = VERY useful	5 = VERY useful	4= Useful	5 = VERY useful	5 = VERY useful	5 = VERY useful	4= Useful	5 = VERY useful	5 = VERY useful	4= Useful	4= Useful	5 = VERY useful	4= Useful	5 = VERY useful	5 = VERY useful	4= Useful	5 = VERY useful	5 = VERY useful	2= bad	4= good	4= good	3= don’t know	4= good	4= good	4= good
27	2016	2020	Yes	Yes	NO	Informed by a friend	More than 3.1million	4= agree	4= agree	4= agree	4= agree	4= agree	-- / 1	4= agree	-- / 1	4= agree	-- / 1	4= Useful	4= Useful	5 = VERY useful	5 = VERY useful	5 = VERY useful	5 = VERY useful	4= Useful	5 = VERY useful	4= Useful	4= Useful	4= Useful	4= Useful	5 = VERY useful	5 = VERY useful	5 = VERY useful	5 = VERY useful	4= Useful	4= Useful	4= Useful	4= Useful	5 = VERY useful	5 = VERY useful	4= Useful	4= Useful	4= Useful	4= good	5= very good	4= good	4= good	4= good	5= very good	4= good
25	2016	2020	Yes	Yes	NO	none	Less than 1 million	2= disagree	4= agree	5= strongly agree	5= strongly agree	4= agree	-- / 1	4= agree	-- / 1	5= strongly agree	-- / 1	3= Fairly useful	FAIRLY useful	5 = VERY useful	5 = VERY useful	5 = VERY useful	5 = VERY useful	5 = VERY useful	5 = VERY useful	5 = VERY useful	3= Fairly useful	4= Useful	5 = VERY useful	5 = VERY useful	2= Not useful	5 = VERY useful	5 = VERY useful	4= Useful	3= Fairly useful	4= Useful	5 = VERY useful	5 = VERY useful	5 = VERY useful	4= Useful	5 = VERY useful	4= Useful	5= very good	5= very good	4= good	4= good	4= good	5= very good	4= good
26	2016	2020	Yes	No	NO	Job adverts websites	Less than 1 million	4= agree	5= strongly agree	5= strongly agree	5= strongly agree	5= strongly agree	-- / 1	5= strongly agree	-- / 1	5= strongly agree	-- / 1	4= Useful	5 = VERY useful	5 = VERY useful	5 = VERY useful	4= Useful	5 = VERY useful	4= Useful	5 = VERY useful	4= Useful	4= Useful	5 = VERY useful	5 = VERY useful	5 = VERY useful	4= Useful	4= Useful	4= Useful	3= Fairly useful	4= Useful	4= Useful	4= Useful	5 = VERY useful	5 = VERY useful	5 = VERY useful	5 = VERY useful	5 = VERY useful	2= bad	2= bad	2= bad	4= good	4= good	5= very good	5= very good
30	2013	2017	Yes	Yes	NO	Informed by a friend	1 million-2 million	4= agree	4= agree	4= agree	4= agree	4= agree	-- / 1	4= agree	-- / 1	4= agree	-- / 1	3= Fairly useful	4= Useful	FAIRLY useful	4= Useful	4= Useful	5 = VERY useful	5 = VERY useful	5 = VERY useful	5 = VERY useful	5 = VERY useful	5 = VERY useful	5 = VERY useful	5 = VERY useful	5 = VERY useful	4= Useful	4= Useful	4= Useful	4= Useful	4= Useful	4= Useful	4= Useful	4= Useful	4= Useful	4= Useful	4= Useful	4= good	4= good	4= good	4= good	4= good	4= good	5= very good
29	2014	2018	Yes	Yes	Tutor	Self-application	1 million-2 million	5= strongly agree	5= strongly agree	5= strongly agree	5= strongly agree	5= strongly agree	-- / 1	5= strongly agree	-- / 1	5= strongly agree	-- / 1	5 = VERY useful	4= Useful	FAIRLY useful	5 = VERY useful	4= Useful	5 = VERY useful	4= Useful	5 = VERY useful	3= Fairly useful	4= Useful	4= Useful	5 = VERY useful	5 = VERY useful	5 = VERY useful	4= Useful	4= Useful	4= Useful	4= Useful	4= Useful	4= Useful	4= Useful	4= Useful	4= Useful	4= Useful	4= Useful	4= good	4= good	2= bad	5= very good	4= good	5= very good	5= very good
33	2016	2020	Yes	No	RN	Self-application	Less than 1 million	1 = strongly disagree	1 = strongly disagree	1 = strongly disagree	1 = strongly disagree	1 = strongly disagree	-- / 1	1 = strongly disagree	-- / 1	1 = strongly disagree	-- / 1	4= Useful	5 = VERY useful	FAIRLY useful	5 = VERY useful	5 = VERY useful	4= Useful	5 = VERY useful	5 = VERY useful	2= Not useful	4= Useful	4= Useful	4= Useful	5 = VERY useful	5 = VERY useful	4= Useful	4= Useful	4= Useful	4= Useful	3= Fairly useful	3= Fairly useful	5 = VERY useful	4= Useful	3= Fairly useful	4= Useful	4= Useful	3= don’t know	4= good	1 = very bad	4= good	3= don’t know	4= good	4= good
28	2016	2020	Yes	Yes	NO	Self-application	Less than 1 million	4= agree	4= agree	4= agree	4= agree	4= agree	-- / 1	4= agree	-- / 1	4= agree	-- / 1	4= Useful	4= Useful	5 = VERY useful	5 = VERY useful	5 = VERY useful	5 = VERY useful	5 = VERY useful	5 = VERY useful	5 = VERY useful	4= Useful	4= Useful	4= Useful	4= Useful	5 = VERY useful	5 = VERY useful	5 = VERY useful	5 = VERY useful	4= Useful	4= Useful	5 = VERY useful	5 = VERY useful	5 = VERY useful	5 = VERY useful	5 = VERY useful	5 = VERY useful	4= good	4= good	4= good	4= good	4= good	4= good	4= good
45	2013	2016	No	Yes	NO	Self-application	1 million-2 million	4= agree	5= strongly agree	5= strongly agree	5= strongly agree	5= strongly agree	-- / 1	5= strongly agree	-- / 1	5= strongly agree	-- / 1	4= Useful	5 = VERY useful	FAIRLY useful	5 = VERY useful	5 = VERY useful	4= Useful	5 = VERY useful	5 = VERY useful	5 = VERY useful	3= Fairly useful	4= Useful	4= Useful	5 = VERY useful	5 = VERY useful	5 = VERY useful	5 = VERY useful	4= Useful	4= Useful	5 = VERY useful	5 = VERY useful	4= Useful	5 = VERY useful	4= Useful	4= Useful	4= Useful	3= don’t know	4= good	4= good	4= good	4= good	5= very good	3= don’t know
27	2016	2020	Yes	Yes	NO	Job adverts websites	Less than 1 million	5= strongly agree	5= strongly agree	4= agree	5= strongly agree	5= strongly agree	-- / 1	5= strongly agree	-- / 1	5= strongly agree	-- / 1	4= Useful	4= Useful	5 = VERY useful	5 = VERY useful	5 = VERY useful	4= Useful	5 = VERY useful	5 = VERY useful	5 = VERY useful	5 = VERY useful	4= Useful	4= Useful	4= Useful	5 = VERY useful	5 = VERY useful	5 = VERY useful	5 = VERY useful	5 = VERY useful	5 = VERY useful	5 = VERY useful	5 = VERY useful	5 = VERY useful	5 = VERY useful	5 = VERY useful	5 = VERY useful	5= very good	5= very good	2= bad	4= good	4= good	4= good	4= good
27	2016	2020	Yes	Yes	NO	Informed by a friend	Less than 1 million	5= strongly agree	5= strongly agree	5= strongly agree	5= strongly agree	5= strongly agree	-- / 1	5= strongly agree	-- / 1	5= strongly agree	-- / 1	5 = VERY useful	4= Useful	FAIRLY useful	5 = VERY useful	4= Useful	5 = VERY useful	5 = VERY useful	5 = VERY useful	5 = VERY useful	3= Fairly useful	5 = VERY useful	4= Useful	4= Useful	4= Useful	5 = VERY useful	5 = VERY useful	5 = VERY useful	4= Useful	4= Useful	5 = VERY useful	4= Useful	5 = VERY useful	4= Useful	5 = VERY useful	5 = VERY useful	2= bad	2= bad	2= bad	4= good	3= don’t know	2= bad	2= bad
30	2013	2017	Yes	Yes	NO	Job adverts websites	Less than 1 million	5= strongly agree	5= strongly agree	5= strongly agree	5= strongly agree	5= strongly agree	-- / 1	5= strongly agree	-- / 1	5= strongly agree	-- / 1	5 = VERY useful	4= Useful	5 = VERY useful	4= Useful	5 = VERY useful	5 = VERY useful	2= Not useful	5 = VERY useful	5 = VERY useful	3= Fairly useful	5 = VERY useful	4= Useful	4= Useful	5 = VERY useful	5 = VERY useful	5 = VERY useful	5 = VERY useful	5 = VERY useful	5 = VERY useful	5 = VERY useful	5 = VERY useful	5 = VERY useful	5 = VERY useful	5 = VERY useful	5 = VERY useful	5= very good	5= very good	5= very good	5= very good	5= very good	5= very good	5= very good
27	2016	2020	Yes	Yes	Tutor	Self-application	Less than 1 million	4= agree	4= agree	4= agree	4= agree	4= agree	-- / 1	2= disagree	-- / 1	2= disagree	-- / 1	4= Useful	FAIRLY useful	5 = VERY useful	3= Fairly useful	2= Not useful	2= Not useful	4= Useful	4= Useful	4= Useful	2= Not useful	4= Useful	2= Not useful	2= Not useful	4= Useful	4= Useful	4= Useful	4= Useful	4= Useful	4= Useful	4= Useful	4= Useful	4= Useful	4= Useful	4= Useful	4= Useful	2= bad	2= bad	1 = very bad	4= good	2= bad	2= bad	4= good
27	2016	2021	Yes	No	RN	Informed by a friend	Less than 1 million	5= strongly agree	5= strongly agree	5= strongly agree	5= strongly agree	5= strongly agree	-- / 1	5= strongly agree	-- / 1	5= strongly agree	-- / 1	5 = VERY useful	4= Useful	5 = VERY useful	5 = VERY useful	5 = VERY useful	5 = VERY useful	5 = VERY useful	5 = VERY useful	5 = VERY useful	5 = VERY useful	5 = VERY useful	5 = VERY useful	5 = VERY useful	5 = VERY useful	5 = VERY useful	5 = VERY useful	5 = VERY useful	5 = VERY useful	5 = VERY useful	5 = VERY useful	5 = VERY useful	5 = VERY useful	5 = VERY useful	5 = VERY useful	5 = VERY useful	5= very good	5= very good	5= very good	5= very good	5= very good	5= very good	5= very good
29	2013	2017	Yes	Yes	NO	Job adverts websites	1 million-2 million	5= strongly agree	5= strongly agree	5= strongly agree	5= strongly agree	5= strongly agree	-- / 1	5= strongly agree	-- / 1	5= strongly agree	-- / 1	4= Useful	5 = VERY useful	FAIRLY useful	5 = VERY useful	5 = VERY useful	4= Useful	5 = VERY useful	5 = VERY useful	5 = VERY useful	4= Useful	5 = VERY useful	4= Useful	4= Useful	5 = VERY useful	5 = VERY useful	5 = VERY useful	4= Useful	4= Useful	5 = VERY useful	5 = VERY useful	5 = VERY useful	5 = VERY useful	5 = VERY useful	5 = VERY useful	5 = VERY useful	4= good	5= very good	5= very good	5= very good	5= very good	5= very good	5= very good
26	2016	2020	Yes	Yes	RN	Self-application	Less than 1 million	4= agree	4= agree	5= strongly agree	5= strongly agree	5= strongly agree	-- / 1	5= strongly agree	-- / 1	5= strongly agree	-- / 1	5 = VERY useful	4= Useful	5 = VERY useful	4= Useful	5 = VERY useful	5 = VERY useful	5 = VERY useful	5 = VERY useful	5 = VERY useful	4= Useful	5 = VERY useful	5 = VERY useful	5 = VERY useful	5 = VERY useful	5 = VERY useful	5 = VERY useful	3= Fairly useful	4= Useful	4= Useful	2= Not useful	5 = VERY useful	5 = VERY useful	2= Not useful	3= Fairly useful	3= Fairly useful	2= bad	4= good	2= bad	5= very good	5= very good	1 = very bad	1 = very bad
[truncated: 7 more columns]
